# Supplementary material for: Seasonal movements in caribou ecotypes of Western Canada
Source: Mov Ecol. 2022 Mar 10;10:12. doi: 10.1186/s40462-022-00312-x (PMC8908644; doi:10.1186/s40462-022-00312-x)
Supplement: Supplementary file 4 — Additional file 4. Supplemental data. [file 40462_2022_312_MOESM4_ESM.xlsx]

## Sheet: Sheet1
Data file S1. Attribute information for caribou sampled in Northwestern Canada for seasonal movement analyses.
Information reported includes: animal ID, subspecies, ecotype, local population, and number of years with telemtry data
Animal ID	Subspeceis	Ecotype	Population	# of years of data
BGCA14701	Barren-ground	Barren-ground	Bathurst	2
BGCA14704	Barren-ground	Barren-ground	Bathurst	1
BGCA14705	Barren-ground	Barren-ground	Bathurst	3
BGCA14708	Barren-ground	Barren-ground	Bathurst	3
BGCA14709	Barren-ground	Barren-ground	Bathurst	3
BGCA14711	Barren-ground	Barren-ground	Bathurst	3
BGCA15221	Barren-ground	Barren-ground	Bathurst	2
BGCA15222	Barren-ground	Barren-ground	Bathurst	2
BGCA15230	Barren-ground	Barren-ground	Bathurst	1
BGCA15239	Barren-ground	Barren-ground	Bathurst	2
BGCA15242	Barren-ground	Barren-ground	Bathurst	1
BGCA15252	Barren-ground	Barren-ground	Bathurst	2
BGCA15253	Barren-ground	Barren-ground	Bathurst	2
BGCA15259	Barren-ground	Barren-ground	Bathurst	2
BGCA16102	Barren-ground	Barren-ground	Bathurst	1
BGCA16108	Barren-ground	Barren-ground	Bathurst	1
BGCA16114	Barren-ground	Barren-ground	Bathurst	1
BGCA16116	Barren-ground	Barren-ground	Bathurst	1
BGCA16117	Barren-ground	Barren-ground	Bathurst	1
BGCA12414	Barren-ground	Barren-ground	Beverly and Ahiak	3
BGCA12416	Barren-ground	Barren-ground	Beverly and Ahiak	1
BGCA12417	Barren-ground	Barren-ground	Beverly and Ahiak	1
BGCA12541	Barren-ground	Barren-ground	Beverly and Ahiak	1
BGCA12542	Barren-ground	Barren-ground	Beverly and Ahiak	3
BGCA12543	Barren-ground	Barren-ground	Beverly and Ahiak	2
BGCA12547	Barren-ground	Barren-ground	Beverly and Ahiak	1
BGCA12548	Barren-ground	Barren-ground	Beverly and Ahiak	1
BGCA12549	Barren-ground	Barren-ground	Beverly and Ahiak	1
BGCA12552	Barren-ground	Barren-ground	Beverly and Ahiak	3
BGCA12553	Barren-ground	Barren-ground	Beverly and Ahiak	1
BGCA12555	Barren-ground	Barren-ground	Beverly and Ahiak	4
BGCA12556	Barren-ground	Barren-ground	Beverly and Ahiak	4
BGCA12557	Barren-ground	Barren-ground	Beverly and Ahiak	1
BGCA12560	Barren-ground	Barren-ground	Beverly and Ahiak	1
BGCA14714	Barren-ground	Barren-ground	Beverly and Ahiak	3
BGCA14717	Barren-ground	Barren-ground	Beverly and Ahiak	3
BGCA14721	Barren-ground	Barren-ground	Beverly and Ahiak	3
BGCA14722	Barren-ground	Barren-ground	Beverly and Ahiak	2
BGCA14723	Barren-ground	Barren-ground	Beverly and Ahiak	3
BGCA14724	Barren-ground	Barren-ground	Beverly and Ahiak	2
BGCA14725	Barren-ground	Barren-ground	Beverly and Ahiak	3
BGCA14728	Barren-ground	Barren-ground	Beverly and Ahiak	3
BGCA14730	Barren-ground	Barren-ground	Beverly and Ahiak	3
BGCA14731	Barren-ground	Barren-ground	Beverly and Ahiak	3
BGCA14734	Barren-ground	Barren-ground	Beverly and Ahiak	3
BGCA14735	Barren-ground	Barren-ground	Beverly and Ahiak	1
BGCA14736	Barren-ground	Barren-ground	Beverly and Ahiak	3
BGCA14737	Barren-ground	Barren-ground	Beverly and Ahiak	1
BGCA14741	Barren-ground	Barren-ground	Beverly and Ahiak	2
BGCA14742	Barren-ground	Barren-ground	Beverly and Ahiak	3
BGCA14745	Barren-ground	Barren-ground	Beverly and Ahiak	3
BGCA15227	Barren-ground	Barren-ground	Beverly and Ahiak	2
BGCA14751	Barren-ground	Barren-ground	Bluenose East	3
BGCA14753	Barren-ground	Barren-ground	Bluenose East	3
BGCA14759	Barren-ground	Barren-ground	Bluenose East	3
BGCA14760	Barren-ground	Barren-ground	Bluenose East	3
BGCA14764	Barren-ground	Barren-ground	Bluenose East	3
BGCA15265	Barren-ground	Barren-ground	Bluenose East	2
BGCA15269	Barren-ground	Barren-ground	Bluenose East	2
BGCA16105	Barren-ground	Barren-ground	Bluenose East	1
BGCA16129	Barren-ground	Barren-ground	Bluenose East	1
BGCA16130	Barren-ground	Barren-ground	Bluenose East	1
BGCA16132	Barren-ground	Barren-ground	Bluenose East	1
BGCA16134	Barren-ground	Barren-ground	Bluenose East	1
F106	Woodland	Boreal	Little Smoky	1
F513	Woodland	Boreal	Little Smoky	2
F521	Woodland	Boreal	Little Smoky	2
F528	Woodland	Boreal	Little Smoky	1
F533	Woodland	Boreal	Little Smoky	2
F534	Woodland	Boreal	Little Smoky	1
F535	Woodland	Boreal	Little Smoky	1
F536	Woodland	Boreal	Little Smoky	1
F537	Woodland	Boreal	Little Smoky	1
F539	Woodland	Boreal	Little Smoky	1
F542	Woodland	Boreal	Little Smoky	1
F543	Woodland	Boreal	Little Smoky	2
F544	Woodland	Boreal	Little Smoky	1
F546	Woodland	Boreal	Little Smoky	1
F550	Woodland	Boreal	Little Smoky	1
F551	Woodland	Boreal	Little Smoky	1
F552	Woodland	Boreal	Little Smoky	1
F553	Woodland	Boreal	Little Smoky	1
F554	Woodland	Boreal	Little Smoky	1
F557	Woodland	Boreal	Little Smoky	1
F558	Woodland	Boreal	Little Smoky	1
F560	Woodland	Boreal	Little Smoky	1
F569	Woodland	Boreal	Little Smoky	1
F591	Woodland	Boreal	Little Smoky	2
F592	Woodland	Boreal	Little Smoky	1
F593	Woodland	Boreal	Little Smoky	2
F594	Woodland	Boreal	Little Smoky	1
SCEK114	Woodland	Boreal	Calendar	1
SCEK119	Woodland	Boreal	Calendar	3
SCEK126	Woodland	Boreal	Calendar	4
SCEK135	Woodland	Boreal	Calendar	3
SCEK136	Woodland	Boreal	Calendar	4
SCEK146	Woodland	Boreal	Calendar	2
SCEK147	Woodland	Boreal	Calendar	1
SCEK180	Woodland	Boreal	Calendar	3
SCEK181	Woodland	Boreal	Calendar	3
SCEK183	Woodland	Boreal	Calendar	3
SCEK184	Woodland	Boreal	Calendar	1
SCEK185	Woodland	Boreal	Calendar	2
SCEK234	Woodland	Boreal	Calendar	1
SCEK026	Woodland	Boreal	Chinchaga	4
SCEK033	Woodland	Boreal	Chinchaga	4
SCEK034	Woodland	Boreal	Chinchaga	3
SCEK036	Woodland	Boreal	Chinchaga	4
SCEK038	Woodland	Boreal	Chinchaga	3
SCEK040	Woodland	Boreal	Chinchaga	3
SCEK046	Woodland	Boreal	Chinchaga	1
SCEK047	Woodland	Boreal	Chinchaga	1
SCEK055	Woodland	Boreal	Chinchaga	3
SCEK139	Woodland	Boreal	Chinchaga	1
SCEK142	Woodland	Boreal	Chinchaga	3
SCEK170	Woodland	Boreal	Chinchaga	3
SCEK171	Woodland	Boreal	Chinchaga	1
SCEK172	Woodland	Boreal	Chinchaga	2
SCEK189	Woodland	Boreal	Chinchaga	3
SCEK195	Woodland	Boreal	Chinchaga	3
SCEK196	Woodland	Boreal	Chinchaga	3
SCEK197	Woodland	Boreal	Chinchaga	2
SCEK198	Woodland	Boreal	Chinchaga	3
SCEK199	Woodland	Boreal	Chinchaga	1
SCEK201	Woodland	Boreal	Chinchaga	3
SCEK213	Woodland	Boreal	Chinchaga	2
SCEK214	Woodland	Boreal	Chinchaga	2
SCEK215	Woodland	Boreal	Chinchaga	2
SCEK216	Woodland	Boreal	Chinchaga	1
SCEK222	Woodland	Boreal	Chinchaga	1
SCEK223	Woodland	Boreal	Chinchaga	2
SCEK224	Woodland	Boreal	Chinchaga	2
SCEK226	Woodland	Boreal	Chinchaga	1
SCEK227	Woodland	Boreal	Chinchaga	1
SCEK009	Woodland	Boreal	Fort Nelson	4
SCEK166	Woodland	Boreal	Fort Nelson	3
SCEK167	Woodland	Boreal	Fort Nelson	2
HSCEK077	Woodland	Boreal	Kiwigana	2
SCEK002	Woodland	Boreal	Maxhamish	1
SCEK003	Woodland	Boreal	Maxhamish	1
SCEK005	Woodland	Boreal	Maxhamish	2
SCEK007	Woodland	Boreal	Maxhamish	4
SCEK066	Woodland	Boreal	Maxhamish	1
SCEK085	Woodland	Boreal	Maxhamish	3
SCEK163	Woodland	Boreal	Maxhamish	1
SCEK168	Woodland	Boreal	Maxhamish	3
SCEK169	Woodland	Boreal	Maxhamish	2
SCEK175	Woodland	Boreal	Maxhamish	2
SCEK176	Woodland	Boreal	Maxhamish	2
SCEK177	Woodland	Boreal	Maxhamish	3
SCEK178	Woodland	Boreal	Maxhamish	3
SCEK179	Woodland	Boreal	Maxhamish	1
SCEK205	Woodland	Boreal	Maxhamish	2
SCEK206	Woodland	Boreal	Maxhamish	2
SCEK208	Woodland	Boreal	Maxhamish	2
SCEK211	Woodland	Boreal	Maxhamish	2
SCEK221	Woodland	Boreal	Maxhamish	2
SCEK225	Woodland	Boreal	Maxhamish	1
SCEK231	Woodland	Boreal	Maxhamish	1
SCEK014	Woodland	Boreal	Parker	2
SCEK016	Woodland	Boreal	Parker	4
SCEK194	Woodland	Boreal	Parker	3
SCEK237	Woodland	Boreal	Parker	1
SCEK238	Woodland	Boreal	Parker	1
SCEK044	Woodland	Boreal	Prophet	1
SCEK143	Woodland	Boreal	Prophet	2
SCEK161	Woodland	Boreal	Prophet	4
SCEK217	Woodland	Boreal	Prophet	2
SCEK020	Woodland	Boreal	Snake-Sahtaneh	4
SCEK071	Woodland	Boreal	Snake-Sahtaneh	3
SCEK079	Woodland	Boreal	Snake-Sahtaneh	4
SCEK097	Woodland	Boreal	Snake-Sahtaneh	4
SCEK100	Woodland	Boreal	Snake-Sahtaneh	4
SCEK104	Woodland	Boreal	Snake-Sahtaneh	1
SCEK110	Woodland	Boreal	Snake-Sahtaneh	2
SCEK111	Woodland	Boreal	Snake-Sahtaneh	3
SCEK173	Woodland	Boreal	Snake-Sahtaneh	1
SCEK182	Woodland	Boreal	Snake-Sahtaneh	2
SCEK186	Woodland	Boreal	Snake-Sahtaneh	3
SCEK187	Woodland	Boreal	Snake-Sahtaneh	2
SCEK188	Woodland	Boreal	Snake-Sahtaneh	1
SCEK191	Woodland	Boreal	Snake-Sahtaneh	2
SCEK192	Woodland	Boreal	Snake-Sahtaneh	2
SCEK193	Woodland	Boreal	Snake-Sahtaneh	3
SCEK203	Woodland	Boreal	Snake-Sahtaneh	1
SCEK204	Woodland	Boreal	Snake-Sahtaneh	2
SCEK209	Woodland	Boreal	Snake-Sahtaneh	2
SCEK218	Woodland	Boreal	Snake-Sahtaneh	2
SCEK219	Woodland	Boreal	Snake-Sahtaneh	2
SCEK220	Woodland	Boreal	Snake-Sahtaneh	2
SCEK229	Woodland	Boreal	Snake-Sahtaneh	1
SCEK230	Woodland	Boreal	Snake-Sahtaneh	1
SCEK233	Woodland	Boreal	Snake-Sahtaneh	1
SCEK239	Woodland	Boreal	Snake-Sahtaneh	1
SCEK240	Woodland	Boreal	Snake-Sahtaneh	1
F109	Woodland	Central Mountain	A la Peche	1
F111	Woodland	Central Mountain	A la Peche	1
F112	Woodland	Central Mountain	A la Peche	1
F117	Woodland	Central Mountain	A la Peche	1
F118	Woodland	Central Mountain	A la Peche	1
F119	Woodland	Central Mountain	A la Peche	2
F120	Woodland	Central Mountain	A la Peche	1
F121	Woodland	Central Mountain	A la Peche	2
F123	Woodland	Central Mountain	A la Peche	1
F125	Woodland	Central Mountain	A la Peche	2
F538	Woodland	Central Mountain	A la Peche	1
F561	Woodland	Central Mountain	A la Peche	2
F562	Woodland	Central Mountain	A la Peche	1
F92	Woodland	Central Mountain	A la Peche	1
F93	Woodland	Central Mountain	A la Peche	1
F94	Woodland	Central Mountain	A la Peche	1
F95	Woodland	Central Mountain	A la Peche	1
F97	Woodland	Central Mountain	A la Peche	1
F99	Woodland	Central Mountain	A la Peche	1
J038	Woodland	Central Mountain	Banff	1
J010	Woodland	Central Mountain	Brazeau	1
J045	Woodland	Central Mountain	Brazeau	1
J048	Woodland	Central Mountain	Brazeau	1
J051	Woodland	Central Mountain	Brazeau	1
J070	Woodland	Central Mountain	Brazeau	1
J001	Woodland	Central Mountain	Maligne	1
J003	Woodland	Central Mountain	Maligne	2
J005	Woodland	Central Mountain	Maligne	2
J007	Woodland	Central Mountain	Maligne	2
J009	Woodland	Central Mountain	Maligne	1
J049	Woodland	Central Mountain	Maligne	1
F700	Woodland	Central Mountain	Narraway	1
F708	Woodland	Central Mountain	Narraway	1
F710	Woodland	Central Mountain	Narraway	1
F712	Woodland	Central Mountain	Narraway	1
F713	Woodland	Central Mountain	Narraway	1
F720	Woodland	Central Mountain	Narraway	1
F721	Woodland	Central Mountain	Narraway	3
F722	Woodland	Central Mountain	Narraway	1
F723	Woodland	Central Mountain	Narraway	1
F728	Woodland	Central Mountain	Narraway	1
F736	Woodland	Central Mountain	Narraway	1
F738	Woodland	Central Mountain	Narraway	1
F740	Woodland	Central Mountain	Narraway	1
F741	Woodland	Central Mountain	Narraway	1
F742	Woodland	Central Mountain	Narraway	2
F744	Woodland	Central Mountain	Narraway	1
F746	Woodland	Central Mountain	Narraway	1
F306	Woodland	Central Mountain	Redrock	1
F309	Woodland	Central Mountain	Redrock	1
F332	Woodland	Central Mountain	Redrock	1
F334	Woodland	Central Mountain	Redrock	1
F342	Woodland	Central Mountain	Redrock	1
F344	Woodland	Central Mountain	Redrock	1
F346	Woodland	Central Mountain	Redrock	1
F352	Woodland	Central Mountain	Redrock	1
F353	Woodland	Central Mountain	Redrock	1
F354	Woodland	Central Mountain	Redrock	1
F355	Woodland	Central Mountain	Redrock	2
F365	Woodland	Central Mountain	Redrock	1
F369	Woodland	Central Mountain	Redrock	1
F371	Woodland	Central Mountain	Redrock	1
F383	Woodland	Central Mountain	Redrock	1
F384	Woodland	Central Mountain	Redrock	1
F385	Woodland	Central Mountain	Redrock	1
F387	Woodland	Central Mountain	Redrock	1
F391	Woodland	Central Mountain	Redrock	1
F392	Woodland	Central Mountain	Redrock	1
F393	Woodland	Central Mountain	Redrock	1
F397	Woodland	Central Mountain	Redrock	1
F398	Woodland	Central Mountain	Redrock	1
C054	Woodland	Central Mountain	Redwillow	1
C055	Woodland	Central Mountain	Redwillow	1
F900	Woodland	Central Mountain	Redwillow	2
F901	Woodland	Central Mountain	Redwillow	2
J021	Woodland	Central Mountain	Tonquin	1
J064	Woodland	Central Mountain	Tonquin	1
J069	Woodland	Central Mountain	Tonquin	3
J071	Woodland	Central Mountain	Tonquin	1
MH16-8090	Woodland	Northern Mountain	Muskwa	1
MH16-8960	Woodland	Northern Mountain	Muskwa	1
MH16-8961	Woodland	Northern Mountain	Muskwa	1
MH16-8963	Woodland	Northern Mountain	Muskwa	1
MH16-8964	Woodland	Northern Mountain	Muskwa	1
MH16-8965	Woodland	Northern Mountain	Muskwa	1
MH17-9734	Woodland	Northern Mountain	Muskwa	1
MH17-9735	Woodland	Northern Mountain	Muskwa	1
MH17-9737	Woodland	Northern Mountain	Muskwa	1
MH17-9739	Woodland	Northern Mountain	Muskwa	1
PM16-8962	Woodland	Northern Mountain	Pink Mountain	1
PM17-9770	Woodland	Northern Mountain	Pink Mountain	1
PM17-9771	Woodland	Northern Mountain	Pink Mountain	1
WH16-7936	Woodland	Northern Mountain	Wolverine	1
WH16-7937	Woodland	Northern Mountain	Wolverine	1
WH16-7938	Woodland	Northern Mountain	Wolverine	1
WH16-7940	Woodland	Northern Mountain	Wolverine	1
WH16-7941	Woodland	Northern Mountain	Wolverine	1
WH16-7944	Woodland	Northern Mountain	Wolverine	1
WH16-7945	Woodland	Northern Mountain	Wolverine	1
WH16-7948	Woodland	Northern Mountain	Wolverine	1
WH16-7949	Woodland	Northern Mountain	Wolverine	1
WH16-7951	Woodland	Northern Mountain	Wolverine	1
WH16-7953	Woodland	Northern Mountain	Wolverine	1
WH16-7954	Woodland	Northern Mountain	Wolverine	1
WH16-7955	Woodland	Northern Mountain	Wolverine	1
WH16-7956	Woodland	Northern Mountain	Wolverine	1
WH16-7957	Woodland	Northern Mountain	Wolverine	1
WH16-7959	Woodland	Northern Mountain	Wolverine	1
WH16-7962	Woodland	Northern Mountain	Wolverine	1
WH16-7963	Woodland	Northern Mountain	Wolverine	1
WH16-7965	Woodland	Northern Mountain	Wolverine	1
CCH04F-BP	Woodland	Northern Mountain	Carcross	2
CCH200401	Woodland	Northern Mountain	Carcross	4
CRH04F-585	Woodland	Northern Mountain	Coal River	6
CRH04F-587	Woodland	Northern Mountain	Coal River	4
CRH04F-588	Woodland	Northern Mountain	Coal River	5
CRH04F-590	Woodland	Northern Mountain	Coal River	6
CRH04F-594	Woodland	Northern Mountain	Coal River	1
CRH04F-596	Woodland	Northern Mountain	Coal River	6
CRH04F-597	Woodland	Northern Mountain	Coal River	6
HRCH1601	Woodland	Northern Mountain	Hart River	1
HRCH1602	Woodland	Northern Mountain	Hart River	1
HRCH1604	Woodland	Northern Mountain	Hart River	1
HRCH1606	Woodland	Northern Mountain	Hart River	1
HRCH1607	Woodland	Northern Mountain	Hart River	1
2012KZCH001	Woodland	Northern Mountain	Klaza	2
2012KZCH003	Woodland	Northern Mountain	Klaza	3
2012KZCH004	Woodland	Northern Mountain	Klaza	3
2014KZCH03	Woodland	Northern Mountain	Klaza	1
2014KCH05	Woodland	Northern Mountain	Kluane	3
2014KCH06	Woodland	Northern Mountain	Kluane	3
2015KCH01	Woodland	Northern Mountain	Kluane	2
2015KCH02	Woodland	Northern Mountain	Kluane	2
2015KCH03	Woodland	Northern Mountain	Kluane	2
2015KCH04	Woodland	Northern Mountain	Kluane	1
2015KCH05	Woodland	Northern Mountain	Kluane	2
2015LCH01	Woodland	Northern Mountain	Laberge	1
2015LCH03	Woodland	Northern Mountain	Laberge	2
2015LCH04	Woodland	Northern Mountain	Laberge	2
2015LCH05	Woodland	Northern Mountain	Laberge	2
2015LCH06	Woodland	Northern Mountain	Laberge	2
08F-SNH19	Woodland	Northern Mountain	South Nahnni	1
08F-SNH21	Woodland	Northern Mountain	South Nahnni	2
08F-SNH24	Woodland	Northern Mountain	South Nahnni	3
08F-SNH26	Woodland	Northern Mountain	South Nahnni	1
08F-SNH27	Woodland	Northern Mountain	South Nahnni	1
08F-SNH28	Woodland	Northern Mountain	South Nahnni	2
08F-SNH29	Woodland	Northern Mountain	South Nahnni	1
08F-SNH30	Woodland	Northern Mountain	South Nahnni	1
TRCH1601	Woodland	Northern Mountain	Tay River	1
TRCH1603	Woodland	Northern Mountain	Tay River	1
TRCH1604	Woodland	Northern Mountain	Tay River	1
TRCH1605	Woodland	Northern Mountain	Tay River	1
TRCH1606	Woodland	Northern Mountain	Tay River	1
TRCH1607	Woodland	Northern Mountain	Tay River	1
TRCH1608	Woodland	Northern Mountain	Tay River	1
TRCH1609	Woodland	Northern Mountain	Tay River	1
TRCH1611	Woodland	Northern Mountain	Tay River	1
TRCH1613	Woodland	Northern Mountain	Tay River	1
TRCH1614	Woodland	Northern Mountain	Tay River	1
TRCH1618	Woodland	Northern Mountain	Tay River	1
TRCH1620	Woodland	Northern Mountain	Tay River	1
TRCH1622	Woodland	Northern Mountain	Tay River	1
TRCH1623	Woodland	Northern Mountain	Tay River	1
TRCH1625	Woodland	Northern Mountain	Tay River	1
TRCH1626	Woodland	Northern Mountain	Tay River	1
TRCH1627	Woodland	Northern Mountain	Tay River	1
TRCH1632	Woodland	Northern Mountain	Tay River	1
TRCH1633	Woodland	Northern Mountain	Tay River	1
TRCH1635	Woodland	Northern Mountain	Tay River	1
TRCH1636	Woodland	Northern Mountain	Tay River	1
